# Supplementary material for: Comprehensive analysis of flavohemoprotein copy number variation in Giardia intestinalis: exploring links to metronidazole resistance
Source: Parasit Vectors. 2024 Aug 10;17:336. doi: 10.1186/s13071-024-06392-5 (PMC11316999; doi:10.1186/s13071-024-06392-5)
Supplement: Supplementary file 1 — Additional file 1: S1. Primer design and validation of assays: Information on primers, PCR products, qPCR protocol, dPCR protocol, assay efficiency, dPCR quality and dPCR repeatability. [file 13071_2024_6392_MOESM1_ESM.xlsx]

## Sheet: primers
Gene	COMMENT	Name	Acession #	Assay Name	FORWARD primer	REVERSE primer	length of amplicon (bp)	Eff (%)	Slope	1st STD (Cq)	NTC
hmpA	designed for assemblage A	Flavohemoprotein	GL50803_15009	Flh_VK_6_2_mezi	CCAACCTGCGCAGTATCAGA	CTCCTCCTCGCGTTTGATGA	142	0.765	-4,152	15.6	x
hmpA	designed for assemblage B	Flavohemoprotein	GSB_151570	FlHb_A1_B	ACCCGCACTACTTCTTCGTC	TAAAGGGGCCGAACATCTCG	114	0.933	-3.622	16.3	x
bg	designed for assemblage A	Beta-giardin	GL50803_004812	BG_VK_A1	CCTCAAGAGCCTGAACGATCT	TGGTCGTACATCTTCTTCCTTTCT	72	0.869248	-3.798	20.3	x
bg	designed for assemblage B	Beta-giardin	GL50581_2741	BG_AP_B5	CTCAAGAGCCTGAACGACCT	CTGCGACTTTCTCTCGTTGAGC	91	0.93	-3.846	10.8	x

## Sheet: PCR products
Assemblage A		not used	not used	Flavohemoprotein: Flh_VK_6_2_mezi	Beta-giardin: BG_VK_A1
Assemblage B
		Flavohemoprotein: FlHb_A1_B			not used	Beta-giardin: BG_AP_B5

## Sheet: qPCR protocol
Protocol for LightCycler 480 (Roche)
qPCR	1x (ul)
2x SsoFast™ EvaGreen® Supermix (Bio-Rad)	5
10 uM primers F+R (final 400nM)	0.4
DNA	2
water	2.6
	10 ul
Thermal protocol
95°C	30 s
95°C	5 s	40 cycles
57°C (for all assays)	20s
plus melt curve	65°C-95°C

## Sheet: dPCR protocol
Protocol for QIAcuity (QIAGEN)
dPCR	1x
3x QIAcuity EG PCR Kit (QIAGEN)	4
10 uM primers F+R (final 400 nM)	0.48
water	4.52
DNA	3
	12 ul
Thermal protocol
2 min	95°C
15 s	95°C	40 cycles
15 s	57°C
15 s	72°C
5 min	40°C

## Sheet: efficiencies A and B
Flavohemoprotein assay for assemblage A (FlH_VK_6_2 A mezi)
																									Slope:	-4.15191	<	-4.05483	<	-3.95775
																									Intercept:	37.1035	<	37.5153	<	37.9272
																									Efficiency:	0.7405	<	0.76449	<	0.78848
																									Residual variance:	0.06058
																									SE(intercept):	0.19065
																									SE(slope):	0.04494
																									SE(Efficiency):	0.0111
																									Confidence:	0.95
																									Critical t-value:	2.16037
																									r2:	0.99841
Flavohemoprotein assay for assemblage B (FlHb_A1_B)
																									Slope:	-3.62155	<	-3.569	<	-3.51645
																									Intercept:	34.0514	<	34.2257	<	34.3999
																									Efficiency:	0.88819	<	0.9063	<	0.9244
																									Residual variance:	0.01775
																									SE(intercept):	0.08067
																									SE(slope):	0.02432
																									SE(Efficiency):	0.00838
																									Confidence:	0.95
																									Critical t-value:	2.16037
																									r2:	0.9994
Beta-giardin assay for assemblage A (BG_VK_A1)
																									Slope:	-3.79833	<	-3.69967	<	-3.601
																									Intercept:	38.5624	<	38.8897	<	39.2169
																									Efficiency:	0.83242	<	0.86335	<	0.89428
																									Residual variance:	0.06258
																									SE(intercept):	0.15147
																									SE(slope):	0.04567
																									SE(Efficiency):	0.01432
																									Confidence:	0.95
																									Critical t-value:	2.16037
																									r2:	0.99802
Beta-giardin assay for assemblage B (BG_AP_B5)
																									Slope:	-3.84599	<	-3.73467	<	-3.62335
																									Intercept:	29.4695	<	29.8387	<	30.2079
																									Efficiency:	0.81847	<	0.85251	<	0.88656
																									Residual variance:	0.07966
																									SE(intercept):	0.1709
																									SE(slope):	0.05153
																									SE(Efficiency):	0.01576
																									Confidence:	0.95
																									Critical t-value:	2.16037
																									r2:	0.99753

## Sheet: dPCR quality
dPCR division of pozitive and negative populations
Flavohemoprotein for assemblage A
Beta-giardin for assemblage A
dPCR division of pozitive and negative populations
Flavohemoprotein for assemblage B
Beta-giardin for assemblage B

## Sheet: dPCR assay repeatability
	GI-NAX	KČ	WBC6	8	9	11	24	31	39	53
AVG	1.23269	1.57284	2.94642	2.94642	2.26558	4.99433	3.48985	3.6353	2.64693	4.21131
STD	0.127886	0.0390361	0.316566	0.316566	0.141449	0.149568	0.167505	0.192856	0.191361	0.285108
DOF	5	2	2	2	2	2	2	2	2	2	degree of freedom
SS	0.0817736	0.00304764	0.200428	0.200428	0.0400157	0.0447409	0.0561161	0.0743866	0.0732381	0.162573	weighted variance
ESS	0.936748	Total weighted variance
EDOF	23	Total degrees of freedom
SP	0.201812	Pooled STD
			hmpA/bg
Pooled STD = REPEABILITY			0.2
