# Supplementary material for: Comprehensive analysis of flavohemoprotein copy number variation in Giardia intestinalis: exploring links to metronidazole resistance
Source: Parasit Vectors. 2024 Aug 10;17:336. doi: 10.1186/s13071-024-06392-5 (PMC11316999; doi:10.1186/s13071-024-06392-5)
Supplement: Supplementary file 2 — Additional file 2: S2. Digital PCR data and CNV estimation of genes of interest and dPCR analysis of digested and undigested DNA. [file 13071_2024_6392_MOESM2_ESM.xlsx]

## Sheet: dPCR data QIAcuity AII
Sample name assemblage AII	Target	Avg normalized concentration of hmpA/bg	Concentration (copies/µL)	CI (95%)	Partitions (valid)	Partitions (positive)	Partitions (negative)	Lambda (copies/partition)
BER1	hmpA	3.06278	4549	2.7%	8107	6231	1876	1.46359
	bg		1411.4	3.7%	8203	2920	5283	0.440006
	hmpA/bg		3.22304
	hmpA		742.6	4.8%	8208	1669	6539	0.227325
	bg		265.3	7.7%	8260	644	7616	0.0811733
	hmpA/bg		2.7991
	hmpA		4087	2.7%	8259	5992	2267	1.29285
	bg		1315	3.8%	7780	2665	5115	0.419379
	hmpA/bg		3.10798
	hmpA		2189.7	3.2%	8047	3861	4186	0.653554
	bg		701.6	4.9%	8188	1577	6611	0.213935
	hmpA/bg		3.12101
HJ	hmpA	3.53268	3136	2.9%	8274	5029	3245	0.936003
	bg		966.1	4.3%	8238	2058	6180	0.287439
	hmpA/bg		3.24604
	hmpA		1545.3	3.5%	8059	3116	4943	0.488817
	bg		404.6	6.3%	8226	984	7242	0.127402
	hmpA/bg		3.81933
LK16	hmpA	3.43583	1808.6	3.4%	8249	3507	4742	0.553633
	bg		519.3	5.6%	8236	1210	7026	0.158897
	hmpA/bg		3.48277
	hmpA		4320.5	2.8%	7502	5436	2066	1.28956
	bg		1274.9	3.9%	8138	2569	5569	0.379329
	hmpA/bg		3.38889
2	hmpA	4.06234	765.4	4.6%	8222	1790	6432	0.245528
	bg		184.4	9.0%	8260	474	7786	0.0590973
	hmpA/bg		4.15076
	hmpA		663.9	4.9%	8144	1595	6549	0.217969
	bg		164.1	9.5%	8255	423	7832	0.0526012
	hmpA/bg		4.0457
	hmpA		2215.6	3.1%	8132	4165	3967	0.717797
	bg		517	5.7%	7570	1178	6392	0.169146
	hmpA/bg		4.28549
	hmpA		721.9	4.8%	8214	1698	6516	0.231579
	bg		168.3	9.4%	8301	436	7865	0.0539535
	hmpA/bg		4.28936
	hmpA		2190.8	3.1%	8093	4072	4021	0.699469
	bg		618.8	5.1%	8234	1481	6753	0.198285
	hmpA/bg		3.5404
8	hmpA	2.94104	2190.4	3.1%	8256	4234	4022	0.719161
	bg		848.8	4.5%	8188	1950	6238	0.27201
	hmpA/bg		2.58058
	hmpA		4299.7	2.7%	8273	6100	2173	1.33689
	bg		1497.2	3.6%	8122	3039	5083	0.468675
	hmpA/bg		2.87183
	hmpA		6380.4	4.3%	3412	2974	438	2.05283
	bg		1892.9	3.4%	7859	3503	4356	0.590105
	hmpA/bg		3.3707
9	hmpA	2.2619	1713.3	3.4%	8255	3369	4886	0.524445
	bg		707.1	4.9%	8203	1596	6607	0.21637
	hmpA/bg		2.423
	hmpA		2172.9	3.2%	8197	3981	4216	0.664881
	bg		955.2	4.4%	7983	2034	5949	0.294091
	hmpA/bg		2.27481
	hmpA		897.8	4.5%	7685	1870	5815	0.27883
	bg		430	6.1%	8229	1019	7210	0.132196
	hmpA/bg		2.08791
12	hmpA	4.52696	1281.1	3.8%	8197	2689	5508	0.397567
	bg		283.1	7.5%	8259	682	7577	0.0861862
	hmpA/bg		4.52526
	hmpA		2744.2	2.9%	8272	4732	3540	0.84875
	bg		603.3	5.2%	8249	1405	6844	0.18672
	hmpA/bg		4.54865
	hmpA		711.2	4.8%	8228	1645	6583	0.223052
	bg		157.8	9.8%	8293	402	7891	0.0496889
	hmpA/bg		4.50697
13	hmpA	2.53006	2348.5	3.1%	8242	4321	3921	0.742896
	bg		908.2	4.3%	8241	2050	6191	0.286025
	hmpA/bg		2.58588
	hmpA		475.3	5.8%	8275	1164	7111	0.151596
	bg		192.1	8.7%	8259	503	7756	0.0628368
	hmpA/bg		2.47423
16	hmpA	3.44	1408.1	3.7%	8013	2910	5103	0.451237
	bg		409.7	6.3%	8039	957	7082	0.126748
	hmpA/bg		3.43691
18	hmpA	3.44641	2213.9	3.1%	8250	4028	4222	0.669904
	bg		651.3	5.1%	8240	1478	6762	0.197682
	hmpA/bg		3.3992
	hmpA		2218.8	3.1%	8248	4065	4183	0.678942
	bg		635.1	5.1%	8243	1464	6779	0.195535
	hmpA/bg		3.49362
19	hmpA	3.09385	1462.3	3.6%	8154	2979	5175	0.454669
	bg		541.2	5.5%	8258	1287	6971	0.169424
	hmpA/bg		2.70196
	hmpA		1197.7	3.9%	8130	2571	5559	0.380143
	bg		343.6	6.7%	8278	866	7412	0.110501
	hmpA/bg		3.48574
20	hmpA	3.61664	1627	3.6%	7834	3053	4781	0.493824
	bg		500.9	5.8%	8234	1158	7076	0.151563
	hmpA/bg		3.24815
	hmpA		1205.9	3.9%	8125	2508	5617	0.369148
	bg		302.6	7.3%	8119	718	7401	0.0925919
	hmpA/bg		3.98513
23	hmpA	3.63994	2055	3.2%	8107	3968	4139	0.672274
	bg		561.1	5.3%	8251	1352	6899	0.178958
	hmpA/bg		3.66245
	hmpA		4672.9	2.7%	8225	6387	1838	1.4985
	bg		1240.4	3.8%	8151	2659	5492	0.394848
	hmpA/bg		3.76725
	hmpA		759.1	4.8%	8240	1684	6556	0.22862
	bg		217.5	8.7%	8160	513	7647	0.0649308
	hmpA/bg		3.49011
24	hmpA	3.59047	960	4.2%	8194	2163	6031	0.306489
	bg		276.4	7.6%	8215	664	7551	0.0842817
	hmpA/bg		3.47323
	hmpA		2474.9	3.0%	8241	4329	3912	0.745073
	bg		667.5	5.0%	8176	1513	6663	0.204633
	hmpA/bg		3.70772
25	hmpA	3.60311	2125	3.2%	7982	3945	4037	0.681687
	bg		562.5	5.7%	7345	1177	6168	0.174645
	hmpA/bg		3.77778
	hmpA		5611	2.7%	8249	6898	1351	1.80925
	bg		1636.6	3.4%	8238	3362	4876	0.524432
	hmpA/bg		3.42845
28	hmpA	3.05448	4154.1	2.7%	8259	5932	2327	1.26672
	bg		1320	3.7%	8165	2808	5357	0.421453
	hmpA/bg		3.14705
	hmpA		1959.9	3.3%	8251	3712	4539	0.597628
	bg		661.7	5.0%	8060	1535	6525	0.211273
	hmpA/bg		2.96192
34	hmpA	3.64634	2657.8	3.0%	8258	4586	3672	0.810446
	bg		730.6	4.7%	8229	1712	6517	0.23325
	hmpA/bg		3.63783
	hmpA		1773.7	3.3%	8231	3586	4645	0.572116
	bg		485.3	6.0%	7603	1079	6524	0.153055
	hmpA/bg		3.65485
36	hmpA	4.20174	8483.4	3.1%	7506	6967	539	2.63374
	bg		2176.3	3.1%	8225	4133	4092	0.698144
	hmpA/bg		3.89808
	hmpA		1268.2	3.8%	8176	2661	5515	0.393731
	bg		297.1	7.2%	8250	750	7500	0.0953102
	hmpA/bg		4.2686
	hmpA		1464.2	3.7%	7882	2922	4960	0.463176
	bg		314.6	7.1%	8111	765	7346	0.0990652
	hmpA/bg		4.65416
	hmpA		745.8	4.4%	8237	1751	6486	0.23899
	bg		187.1	8.9%	8200	475	7725	0.0596723
	hmpA/bg		3.9861
37	hmpA	3.29017	2939.2	3.3%	6446	3765	2681	0.87727
	bg		963.1	4.5%	7578	1888	5690	0.286539
	hmpA/bg		3.05181
	hmpA		773.1	6.0%	5144	1060	4084	0.230754
	bg		219.1	8.7%	8112	512	7600	0.0651962
	hmpA/bg		3.52853
39	hmpA	2.68106	8358	3.0%	7763	7144	619	2.52902
	bg		3244.9	3.0%	7599	4761	2838	0.984917
	hmpA/bg		2.57573
	hmpA		1539	3.6%	8198	3052	5146	0.465671
	bg		619.2	5.2%	8212	1407	6805	0.187939
	hmpA/bg		2.48547
	hmpA		2151.1	3.6%	6411	3084	3327	0.655944
	bg		759.7	4.7%	8056	1735	6321	0.24254
	hmpA/bg		2.83151
	hmpA		2151.1	3.6%	6411	3084	3327	0.655944
	bg		759.7	4.7%	8056	1735	6321	0.24254
	hmpA/bg		2.83151
40	hmpA	2.61336	1000.7	4.2%	8227	2197	6030	0.310674
	bg		391.5	6.3%	8244	973	7271	0.125592
	hmpA/bg		2.55607
	hmpA		536.8	5.5%	8237	1296	6941	0.17119
	bg		201	8.8%	7874	501	7373	0.0657415
	hmpA/bg		2.67065
41	hmpA	3.18368	5790.5	2.7%	8228	6862	1366	1.79566
	bg		1766	3.4%	8269	3481	4788	0.546401
	hmpA/bg		3.27888
	hmpA		1923.2	3.2%	8245	3860	4385	0.631417
	bg		622.7	5.1%	8193	1482	6711	0.199532
	hmpA/bg		3.08849
43	hmpA	3.98549	6245.4	2.7%	8219	6967	1252	1.88171
	bg		1631.5	3.5%	8163	3209	4954	0.499416
	hmpA/bg		3.82801
	hmpA		2199.5	3.1%	8190	4154	4036	0.70766
	bg		530.9	5.7%	7795	1189	6606	0.165504
	hmpA/bg		4.14296
44	hmpA	3.62	2221	3.1%	8239	4047	4192	0.675701
	bg		614.3	5.3%	8129	1393	6736	0.187972
	hmpA/bg		3.6155
50	hmpA	3.21278	2151.6	3.1%	8294	4118	4176	0.686179
	bg		669.7	4.9%	8254	1624	6630	0.219093
	hmpA/bg		3.21278
	hmpA		2151.6	3.1%	8294	4118	4176	0.686179
	bg		669.7	4.9%	8254	1624	6630	0.219093
	hmpA/bg		3.21278
51	hmpA	4.11744	6260	2.7%	8266	7140	1126	1.99348
	bg		1493.8	3.6%	8106	3009	5097	0.463952
	hmpA/bg		4.19065
	hmpA		2707.2	2.9%	8274	4760	3514	0.856363
	bg		669.4	5.0%	8240	1532	6708	0.205699
	hmpA/bg		4.04422
52	hmpA	4.00199	8509.3	2.9%	8236	7603	633	2.5658
	bg		2145.2	3.2%	8260	3897	4363	0.638265
	hmpA/bg		3.96667
	hmpA		1882.6	3.8%	6353	2731	3622	0.561901
	bg		466.3	6.0%	8175	1059	7116	0.138735
	hmpA/bg		4.03732
53	hmpA	4.12385	2561.8	3.0%	8293	4645	3648	0.821233
	bg		657.9	5.0%	8225	1565	6660	0.211059
	hmpA/bg		3.8939
	hmpA		1572.9	3.6%	8186	3100	5086	0.475934
	bg		342	6.9%	8245	813	7432	0.103812
	hmpA/bg		4.59912
	hmpA		1492.6	3.7%	7914	2913	5001	0.458995
	bg		362.9	6.7%	8275	859	7416	0.109599
	hmpA/bg		4.11298
	hmpA		652.7	5.2%	7651	1444	6207	0.209159
	bg		183.4	9.0%	8271	470	7801	0.0585035
	hmpA/bg		3.55889
	hmpA		1102.9	4.0%	8236	2388	5848	0.342415
	bg		247.6	7.8%	8237	629	7608	0.0794359
	hmpA/bg		4.45436

## Sheet: other dPCR data QIAcuity 
Sample name	Assemblage	Target	Avg normalized concentration of hmpA/bg	Concentration (copies/µL)	CI (95%)	Partitions (valid)	Partitions (positive)	Partitions (negative)	Lambda (copies/partition)
GI-NAX	AI	hmpA	1.19619	5082.7	0.017	8105	6391	1714	1.55365
		bg		3945.6	0.021	7369	5165	2204	1.20701
		hmpA/bg		1.28819
		hmpA		3147.4	0.023	7482	4753	2729	1.00856
		bg		2261	0.026	8120	4086	4034	0.699572
		hmpA/bg		1.39204
		hmpA		2568.2	0.03	8231	4635	3596	0.828085
		bg		2235.5	0.031	8192	4190	4002	0.716364
		hmpA/bg		1.14883
		hmpA		1527.8	0.042	4400	1726	2674	0.498029
		bg		1523.1	0.031	8143	3148	4995	0.488721
		hmpA/bg		1.00309
		hmpA		2125.8	0.032	8204	3970	4234	0.661475
		bg		1595.7	0.035	8229	3295	4934	0.511514
		hmpA/bg		1.14883
HP1	AI	hyperwell hmpA		1092.2	2.8%	16238	4829	11409	0.352952
		hyperwell bg	0.7	1465.7	2.5%	16292	6085	10207	0.4676
		hmpA/bg		0.745173
KČ	AI	hmpA	1.55686	1876.4	0.035	8260	3647	4613	0.582546
		bg		1236.2	0.028	8040	2557	5483	0.382777
		hmpA/bg		1.51788
		hmpA		5148.5	0.017	8250	6666	1584	1.65026
		bg		3226.2	0.021	8159	5256	2903	1.03338
		hmpA/bg		1.59584
WBc6	AI	hmpA	1.06683	860.9	0.044	8205	1984	6221	0.276813
		bg		794.6	0.046	8196	1808	6388	0.249225
		hmpA/bg		1.08344
		hmpA		3021.5	2.8%	8288	5154	3134	0.972499
		bg		2717.5	2.9%	8271	4882	3389	0.892221
		hmpA/bg		1.11187
		hmpA		7041.2	0.028	8210	7343	867	2.24807
		bg		7004.8	0.028	8050	7197	853	2.24467
		hmpA/bg		1.0052
ZX-15	AI	hmpA	1.15373	1488.7	0.032	8150	2988	5162	0.456694
		bg		1443.2	0.032	8207	2984	5223	0.451915
		hmpA/bg		1.03153
		hmpA		1004.8	0.039	8134	2182	5952	0.312326
		bg		787.5	0.021	8065	1727	6338	0.24097
		hmpA/bg		1.27594
BB20	BIII	hmpA	1.71418	293.4	9.0%	5663	479	5184	0.0883768
		bg		180.8	9.5%	8244	430	7814	0.0535687
		hmpA/bg		1.62279
		hyperwell hmpA		324.1	4.9%	16434	1574	14860	0.100679
		hyperwell bg		179.5	6.5%	16540	919	15621	0.0571655
		hmpA/bg		1.80557
DM16	BIII	hmpA	2.1	666.1	4.9%	8235	1576	6659	0.212424
		bg		314.5	7.0%	8257	788	7469	0.1003
		hmpA/bg		2.11797
FS21	BIII	hmpA	1.95239	2717.4	3.3%	6422	3749	2673	0.876528
		bg		1397.6	4.1%	6555	2374	4181	0.449678
		hmpA/bg		1.94433
		hmpA		708.9	4.9%	8223	1592	6631	0.215179
		bg		361.6	6.6%	8215	872	7343	0.112214
		hmpA/bg		1.96045
HH	BIII	hmpA	2.08598	241.8	8.1%	8208	582	7626	0.0735458
		bg		110.1	11.9%	8258	270	7988	0.033242
		hmpA/bg		2.19619
		hmpA		739.5	4.9%	7707	1635	6072	0.238441
		bg		354	6.8%	7731	829	6902	0.113427
		hmpA/bg		2.08898
		hmpA		282.7	7.5%	8160	685	7475	0.08768
		bg		143.3	10.4%	8207	356	7851	0.0443465
		hmpA/bg		1.97278
ŠK20	BIII	hmpA	1.77239	346.9	6.8%	8262	820	7442	0.104527
		bg		211.6	8.6%	8273	516	7757	0.0644015
		hmpA/bg		1.63941
		hmpA		3729.2	2.8%	8234	5557	2677	1.12358
		bg		1957.2	3.4%	7834	3516	4318	0.595681
		hmpA/bg		1.90538
AP15	BIII/IV	hmpA	2	721.9	5.0%	7970	1559	6411	0.217669
		bg		357.9	6.8%	8258	838	7420	0.107003
		hmpA/bg		2.01704
GU22	BIII/IV	hyperwell hmpA	3.1	2066.3	2.3%	16507	7777	8730	0.637019
		hyperwell bg		664.3	3.6%	16501	3050	13451	0.204368
		hmpA/bg		3.11049
MP20	BIII/IV	hmpA	2.8	3952.9	2.7%	8273	5942	2331	1.2667
		bg		1434.7	3.6%	8222	3039	5183	0.461429
		hmpA/bg		2.75521
OM20	BIII/IV	hyperwell hmpA	2	680	3.5%	16461	3179	13282	0.214584
		hyperwell bg		336.4	4.8%	16467	1676	14791	0.107339
		hmpA/bg		2.0214
LEL48	BIV	hmpA	3.2	1285	3.8%	8137	2633	5504	0.390946
		bg		398.8	6.4%	8259	930	7329	0.119464
		hmpA/bg		3.22217
LEL49	BIV	hmpA	2.89458	485.5	5.9%	8264	1116	7148	0.145076
		bg		166.5	9.7%	8283	407	7876	0.0503851
		hmpA/bg		2.91592
		hmpA/bg		2552.5	3.0%	8286	4455	3831	0.771441
		hmpA		834.3	4.6%	8153	1824	6329	0.253244
		bg		3.05945
		hmpA		5492.3	2.7%	8289	6758	1531	1.68901
		bg		2027.9	3.2%	8258	3858	4400	0.629578
		hmpA/bg		2.70837
RM21	BIV	hmpA	2.75709	1217	3.9%	8179	2526	5653	0.369384
		bg		460.1	6.0%	8227	1075	7152	0.140029
		hmpA/bg		2.64508
		hmpA		1110.2	4.1%	7925	2259	5666	0.335539
		bg		399.2	6.4%	8149	930	7219	0.121179
		hmpA/bg		2.78106
		hmpA		1789.5	3.8%	6671	2763	3908	0.534744
		bg		652.8	5.1%	8173	1465	6708	0.197535
		hmpA/bg		2.74127
		hmpA		905.2	4.4%	8180	2002	6178	0.280698
		bg		316.4	7.0%	8275	775	7500	0.0983359
		hmpA/bg		2.86094

## Sheet: digestion paired t test
Prevalidation of DNA samples for digital PCR CNV analysis
We examined the potential impact of the presence of tandem repeats in the target gene on dPCR measurements and results.
Several DNA samples were digested with the restriction enzyme BbsI-HF, which does not cleave within the target amplicons of interest, and then they were tested by dPCR.
The results obtained from nondigested samples (normal distribution) were compared to those from digested samples (normal distribution) using a paired t-test (t(18) = -1.2, P = 0.3).
This test revealed no difference between the two groups, suggesting that the gene of interest was not organized into tandem repeats, and that there was no need for sample digestion before dPCR measurements.
Null hypothesis:	There is no difference in the mean value between the variables no digestion and digestion
sample name	no digestion (CN)	digestion (CN)
HJ	3.2	3.8
LK16	3.5	3.4
2	4.2	3.9
12	4.5	4.5
37	3.1	3.5
39	2.8	2.7
8	2.7	3.4
9	2.3	2.1
13	2.6	2.5
40	2.6	2.7
41	3.3	3.1
20	3.2	4
23	3.7	3.5
28	3.1	3
34	3.6	3.7
36	4.1	4.3
43	3.8	4.1
52	4	4
53	4.2	4
normality test (passed)					descriptive statistics
t test for paired samples:
