# Supplementary material for: Comprehensive analysis of flavohemoprotein copy number variation in Giardia intestinalis: exploring links to metronidazole resistance
Source: Parasit Vectors. 2024 Aug 10;17:336. doi: 10.1186/s13071-024-06392-5 (PMC11316999; doi:10.1186/s13071-024-06392-5)
Supplement: Supplementary file 3 — Additional file 3: S3. NGS coverage data and CNV estimation of genes of interest. Comparison of WGA and nonWGA data. Analysis of test samples for evaluation via the CNV NGS method. [file 13071_2024_6392_MOESM3_ESM.xlsx]

## Sheet: NGS AII
Sample name	Source	Coverage mean	hmpA	bg	gdh	tpi	fd-nr2	Coverage std	GC percentage	Mapping quality mean	Insert size median
BER1	hmpA	2028.51						131.983	60.63	59.9107	287
	bg	551.575	3.67767					19.3102	59.4	60	292
	fd-nr2	679.84	2.98381					24.9787	50.47	60	283
	gdh	554.811	3.65622					49.9064	60.73	59.9	282
	tpi	561.273	3.61413					32.7457	56.44	60	288
	Whole genome	552.081	3.6743	0.999083	1.00494	1.01665	1.23141	314.951	49.59	46.14	280
	Chromosome 5	487.947	4.15724			1.15027		311.922
	Chromosome 4	539.848		1.02172	1.02772			280.151
BER1_remdup	hmpA	1619.02						88.6543	60.63	59.9332	285
	bg	449.381	3.60278					18.1404	59.37	60	290
	fd-nr2	551.649	2.93487					14.2562	50.48	60	280
	gdh	457.485	3.53896					31.5306	60.67	59.9	282
	tpi	464.177	3.48794					25.9801	56.39	60	287
	Whole genome	455.887	3.55136	0.985728	1.00351	1.01818	1.21006	261.945	49.68	45.86	278
	Chromosome 5	402.774	4.01967			1.15245		257.811
	Chromosome 4	445.238		1.00931	1.02751			233.53
WGA HJ	hmpA	345.354						21.8273	60.66	59.82	294
	bg	205.501	1.68055					18.3013	59.6	60	290
	fd-nr2	400.133	0.863098					18.8238	50.54	59.9	290
	gdh	236.042	1.46311					16.5458	60.42	59.9	287
	tpi	404.406	0.85398					23.5224	56.53	59.8	287
	Whole genome	383.216	0.901199	0.536252	0.615948	1.05529	1.04414	226.542	48.42	47.58	288
	Chromosome 5	355.14	0.972447			1.13872		235.7
	Chromosome 4	404.897		0.507539	0.582967			211.83
WGA HJ_remdup	hmpA	315.124						17.1993	60.64	59.82	294
	bg	189.639	1.66171					15.1039	59.59	60	290
	fd-nr2	364.698	0.864069					16.0918	59.86	59.9	290
	gdh	217.164	1.45109					14.0598	60.4	59.9	287
	tpi	370.306	0.850983					25.2359	56.54	60	288
	Whole genome	349.625	0.901319	0.542405	0.621134	1.05915	1.04311	204.919	48.45	47.47	288
	Chromosome 5	324.127	0.972224			1.14247		213.487
	Chromosome 4	369.251		0.513576	0.588121			191.883
WGA LK16	hmpA	401.951						26.1773	60.58	59.89	296
	bg	221.111	1.81787					14.5732	59.59	60	288
	fd-nr2	404.116	0.994642					17.0381	50.45	60	289
	gdh	170.557	2.35669					13.1629	60.74	59.9	293
	tpi	305.829	1.3143					17.8747	56.45	59.9	289
	Whole genome	396.159	1.01462	0.558138	0.430527	0.771988	1.02009	252.268	48.51	47.13	291
	Chromosome 5	351.897	1.14224			0.869089		243.655
	Chromosome 4	402.641		0.549152	0.423596			243.567
WGA LK16_remdup	hmpA	367.467						20.209	60.58	59.92	297
	bg	199.968	1.83763					13.3385	59.56	60	289
	fd-nr2	372.201	0.98728					15.8168	50.44	60	290
	gdh	158.955	2.31177					11.1095	60.75	59.9	294
	tpi	282.296	1.30171					16.0521	56.45	59.84	290
	Whole genome	361.365	1.01689	0.55337	0.439874	0.781194	1.02999	228.031	48.55	47.02	291
	Chromosome 5	321.197	1.14405			0.878886		220.66
	Chromosome 4	367.162		0.544632	0.432928			219.203
WGA 2	hmpA	532.544						35.0171	60.54	59.84	292
	bg	207.038	2.5722					15.4377	59.65	59.94	287
	fd-nr2	464.236	1.14714					24.515	50.66	59.91	287
	gdh	201.306	2.64545					21.4456	60.31	59.96	288
	tpi	329.923	1.61415					17.0635	56.36	59.95	288
	Whole genome	407.601	1.30653	0.507943	0.49388	0.809425	1.13895	251.114	48.41	47.55	288
	Chromosome 5	359.432	1.48163			0.9179		243.281
	Chromosome 4	416.692		0.496861	0.483105			220.739
WGA 2_remdup	hmpA	487.327						28.7998	60.55	59.84	293
	bg	189.707	2.56884					14.3216	59.62	59.94	287
	fd-nr2	427.853	1.13901					23.5764	50.67	59.91	288
	gdh	186.06	2.6192					18.2358	60.3	59.96	288
	tpi	307.682	1.58387					17.2562	56.35	59.95	290
	Whole genome	371.016	1.3135	0.511318	0.501488	0.829297	1.15319	226.463	48.45	47.43	289
	Chromosome 5	327.403	1.48846			0.939766		219.471
	Chromosome 4	379.128		0.500377	0.490757			199.194	274
WGA 8	hmpA	362.282						29.0737	60.61	59.81	285
	bg	211.126	1.71595					12.5746	59.61	59.87	284
	fd-nr2	407.108	0.889891					11.5439	50.38	59.83	290
	gdh	195.028	1.85759					11.2063	60.71	59.96	289
	tpi	345.492	1.0486					19.4704	56.5	59.95	284
	Whole genome	383.137	0.945567	0.551045	0.50903	0.901746	1.06257	228.783	48.57	47.21	285
	Chromosome 5	356.195	1.01709			0.969954		237.421
	Chromosome 4	401.476		0.525873	0.485777			214.288
WGA 8_remdup	hmpA	331.971						25.2081	60.61	59.81	286
	bg	190.306	1.7444					9.406	59.57	59.87	284
	fd-nr2	369.954	0.897332					12.5809	59.83	50.37	292
	gdh	179.761	1.84674					9.3516	59.96	59.96	290
	tpi	317.261	1.04637					17.5936	56.5	59.95	285
	Whole genome	346.82	0.957184	0.548718	0.518311	0.91477	1.0667	204.774	48.6	47.09	286
	Chromosome 5	322.468	1.02947			0.983854		212.639
	Chromosome 4	363.42		0.523655	0.494637			192.698
WGA 9	hmpA	330.876						42.4279	60.55	59.8286	283
	bg	177.344	1.86573					12.424	59.42	59.9499	279
	fd-nr2	358.628	0.922616					17.6503	50.55	59.93	286
	gdh	177.599	1.86305					12.1385	50.3	59.93	282
	tpi	299.584	1.10445					22.1669	56.58	59.93	286
	Whole genome	346.045	0.956164	0.512489	0.513226	0.865737	1.03636	210.577	48.55	47.19	281
	Chromosome 5	309.478	1.06914			0.968032		206.535
	Chromosome 4	358.821		0.494241	0.494952			193.662
WGA 9_remdup	hmpA	304.101						34.5742	60.56	59.8286	284
	bg	160.04	1.90015					8.1696	59.48	59.9499	279
	fd-nr2	323.26	0.94073					15.6115	50.56	59.93	286
	gdh	163.014	1.86549					12.8308	60.71	59.93	282
	tpi	274.269	1.10877					21.4853	56.6	59.93	288
	Whole genome	315.724	0.963185	0.506899	0.516318	0.868697	1.02387	190.803
	Chromosome 5	282.495	1.07648			0.970881		187.4
	Chromosome 4	327.272		0.489013	0.4981			175.643
WGA 12	hmpA	351.924						21.4357	60.76	59.97	285
	bg	141.664	2.48421					9.6099	59.72	60	290
	fd-nr2	377.444	0.932387					19.265	50.58	59.94	281
	gdh	183.576	1.91704					12.9399	60.43	59.9	285
	tpi	315.039	1.11708					18.8084	56.42	59.86	284
	Whole genome	340.259	1.03428	0.416343	0.53952	0.92588	1.10929	221.903	48.38	47.31	284
	Chromosome 5	301.613	1.1668			1.04451		213.599
	Chromosome 4	343.013		0.413	0.535188			207.396
WGA 12_remdup	hmpA	319.439						16.2758	60.75	59.97	286
	bg	129.035	2.4756					7.4208	59.7	60	290
	fd-nr2	345.673	0.924109					15.2712	50.56	59,94	282
	gdh	169.569	1.88383					11.4289	60.43	59,9	285
	tpi	289.97	1.10163					16.4462	56.4	59,86	286
	Whole genome	309.589	1.03182	0.416796	0.547722	0.93663	1.11655	200.563	48.41	47.18	284
	Chromosome 5	274.642	1.16311			1.05581		193.294
	Chromosome 4	312.033		0.413531	0.543432			188.254
WGA 13	hmpA	299.024						30.4176	60.59	59.8838	279
	bg	200.059	1.49468					9.5529	59.61	60	280
	fd-nr2	426.049	0.701853					29.6826	50.53	59.8	278
	gdh	189.374	1.57901					17.2122	60.46	59.97	280
	tpi	348.482	0.858076					14.0468	56.48	60	279
	Whole genome	375.091	0.797205	0.533361	0.504876	0.929061	1.13586	224.201	47.42	0.4844	278
	Chromosome 5	344.949	0.866864			1.01024		227.659
	Chromosome 4	400.441		0.499596	0.472914			217.204
WGA 13_remdup	hmpA	273.68						21.7982	60.6	59.8838	280
	bg	183.35	1.49266					8.4764	59.62	60	280
	fd-nr2	389.104	0.70336					30.2599	50.54	59.8	280
	gdh	170.869	1.6017					16.4736	60.48	59.97	279
	tpi	319.884	0.855563					11.5779	56.45	60	279
	Whole genome	341.617	0.801133	0.536714	0.500177	0.936382	1.13901	202.652	0.4847	47.29	279
	Chromosome 5	314.261	0.87087			1.01789		206.054
	Chromosome 4	364.435		0.503108	0.468859			196.286
16	hmpA	2560.95						187.933	60.69	59.8046	320
	bg	756.728	3.38425					56.0684	59.32	60	318
	fd-nr2	696.756	3.67554					46.5913	50.56	59.82	310
	gdh	707.634	3.61904					83.4636	60.39	59.98	313
	tpi	663.757	3.85827					32.3452	56.5	60	310
	Whole genome	674.8	3.79513	1.12141	1.04866	0.983635	1.03254	702.914	0.5075	46.02	313
	Chromosome 5	590.85	4.33436			1.12339		467.334
	Chromosome 4	656.065		1.15343	1.0786			421.082
16_remdup	hmpA	1974.56						98.105	60.66	59.833	315
	bg	583.019	3.38678					41.333	59.34	60	312
	fd-nr2	554.638	3.56009					32.5504	50.53	59.96	308
	gdh	544.983	3.62316					48.5182	60.35	59.98	312
	tpi	525.231	3.75941					18.8142	56.46	60	306
	Whole genome	541.125	3.64899	1.07742	1.00713	0.970628	1.02497	570.202	50.92	45.68	310
	Chromosome 5	472.312	4.18063			1.11204		365.386
	Chromosome 4	523.83		1.11299	1.04038			338.755
18	hmpA	861.978						43.9088	60.7	59.81	292
	bg	283.442	3.04111					19.5045	59.74	59.96	294
	fd-nr2	303.956	2.83587					17.5015	50.6	59.95	289
	gdh	289.009	2.98253					22.3438	60.36	59.9	288
	tpi	248.524	3.46838					14.3729	56.59	60	290
	Whole genome	276.667	3.11558	1.02449	1.04461	0.898279	1.09863	198.777	49.92	46.27	289
	Chromosome 5	249.552	3.4541			0.995881		162.448
	Chromosome 4	274.884		1.03113	1.05138			140.747
18_remdup	hmpA	761.144						37.1826	60.68	59.88	293
	bg	255.271	2.98171					18.8237	59.69	59.96	295
	fd-nr2	273.848	2.77944					15.9259	50.54	59.95	289
	gdh	258.623	2.94306					16.9604	60.32	59.9	289
	tpi	226.828	3.3556					13.6794	56.6	60	293
	Whole genome	248.608	3.06162	1.0268	1.04028	0.912391	1.10152	174.256	49.96	46.11	289
	Chromosome 5	224.23	3.39447			1.01159		143.742
	Chromosome 4	246.956		1.03367	1.04724			124.221
19	hmpA	2420.45						116.555	60.64	59.8729	296
	bg	682.711	3.54535					40.0186	59.4	60	293
	fd-nr2	695.643	3.47944					27.5372	50.5	59.88	287
	gdh	670.764	3.60849					84.1944	60.45	59.91	298
	tpi	632.257	3.82826					25.8717	56.53	59.74	293
	Whole genome	667.934	3.62378	1.02212	1.00424	0.946586	1.04148	586.387	50.35	46.16	287
	Chromosome 5	591.758	4.09026			1.06844		381.958
	Chromosome 4	651.632		1.04769	1.02936			423.387
19_remdup	hmpA	1924.22						69.2486	60.64	59.9303	294
	bg	547.375	3.51536					28.9787	59.41	60	291
	fd-nr2	569.108	3.38111					23.4083	50.49	59.88	287
	gdh	541.273	3.55498					53.5068	60.4	59.96	296
	tpi	530.163	3.62948					19.9182	56.49	59.74	291
	Whole genome	549.218	3.50356	0.996643	0.985534	0.965304	1.03621	476.779	50.45	45.87	286
	Chromosome 5	485.736	3.96144			1.09146		340.519
	Chromosome 4	534.456		1.02417	1.01276			308.963
20	hmpA	1539.69						56.3541	60.63	59.72	268
	bg	376.023	4.09468					18.8338	59.59	59.95	267
	fd-nr2	418.504	3.67904					21.8116	50.46	59.95	267
	gdh	405.888	3.79339					34.8612	60.67	59.87	265
	tpi	364.722	4.22155					29.0202	56.51	59.72	263
	Whole genome	401.963	3.83044	0.935467	1.00976	0.907353	1.04115	353.683	50.09	46.26	265
	Chromosome 5	350.932	4.38744			1.0393		303.764
	Chromosome 4	391.6		0.960222	1.03649			210.865
20_remdup	hmpA	1379.98						52.457	60.64	59.82	268
	bg	338.538	4.0763					16.3684	59.58	59.95	268
	fd-nr2	379.117	3.64					19.0756	50.47	59.95	268
	gdh	372.441	3.70525					32.5982	60.64	59.87	266
	tpi	329.612	4.18669					23.9388	56.54	59.72	263
	Whole genome	363.69	3.7944	0.930845	1.02406	0.906301	1.04242	299.308	50.11	46.11	265
	Chromosome 5	317.539	4.34588			1.03802		248.266
	Chromosome 4	354.683		0.954482	1.05007			189.929
23	hmpA	3031.48						129.228	60.61	59.72	278
	bg	771.333	3.93018					46.6164	59.36	59.96	271
	fd-nr2	931.557	3.25421					38,2141	50.39	59.93	271
	gdh	718.114	4.22145					77.803	60.7	59.96	272
	tpi	715.261	4.23828					36,7177	56.47	60	276
	Whole genome	762.893	3.97366	1.01106	0.941304	0.937564	1.22109	769.893	50.55	46.23	268
	Chromosome 5	645.794	4.69419			1.10757		617.106
	Chromosome 4	725.769		1.06278	0.989452			435.212
23_remdup	hmpA	2292.25						69.3043	60.59	59.72	274
	bg	603.332	3.79931					32.6168	59.35	60	270
	fd-nr2	723.967	3.16623					34.5744	50.37	59.93	269
	gdh	556.613	4.11821					52.1578	60.68	60	271
	tpi	566.143	4.04888					19.7881	56.45	60	274
	Whole genome	608.039	3.7699	0.99226	0.915423	0.931098	1.19066	608.33	50.69	45.88	267
	Chromosome 5	513.129	4.46719			1.10332		443.74
	Chromosome 4	577.094		1.04547	0.96451			360.726
24	hmpA	1334.6						70.6884	60.69	59.5882	266
	bg	341.056	3.91315					19.9873	59.51	59.9341	266
	fd-nr2	370.052	3.60653					26.6179	50.56	59.74	262
	gdh	334.136	3.99419					21.3604	60.76	59.74	266
	tpi	320.462	4.16462					16.7489	56.41	59.74	267
	Whole genome	352.791	3.78298	0.966736	0.947121	0.908363	1.04892	280.77	49.89	46.29	264
	Chromosome 5	314.807	4.23943			1.01796		249.301
	Chromosome 4	341.421		0.998931	0.978663			178.061
24_remdup	hmpA	1198.93						59.2996	60.69	59.6224	266
	bg	302.05	3.96932					15.3645	59.52	59.9341	266
	fd-nr2	331.86	3.61276					23.2801	50.55	59.78	263
	gdh	307.924	3.8936					19.2277	60.75	59.75	266
	tpi	295.876	4.05215					13.5265	56.42	59.81	268
	Whole genome	319.27	3.75523	0.946064	0.964463	0.926726	1.03943	242.14	49.93	46.14	264
	Chromosome 5	284.866	4.20875			1.03865		210.033
	Chromosome 4	309.092		0.977216	0.996221			160.745
25	hmpA	982.481						65.7292	60.59	59.9666	0
	bg	240.872	4.07885					16.7771	59.66	60	0
	fd-nr2	263.044	3.73504					20.1194	50.55	60
	gdh	235.717	4.16805					28.6713	60.86	60
	tpi	224.191	4.38233					17.4879	56.55	60
	Whole genome	244.729	4.01457	0.984241	0.963177	0.916081	1.07484	248.601	50.28	44.75	10248
	Chromosome 5	213.905	4.59307			1.04809		210.117
	Chromosome 4	241.304		0.998208	0.976846			138.339
25_remdup	hmpA	438.646						10.6825	60.56	59.9666	0
	bg	174.127	2.51912					7.3069	59.59	60	0
	fd-nr2	191.291	2.29309					16.0756	50.51	60
	gdh	172.744	2.53929					19.0378	60.86	60
	tpi	165.615	2.64859					14.4456	56.5	60
	Whole genome	169.607	2.58625	1.02665	1.01849	0.976463	1.12785	82.6488	49.4	45.05	12184
	Chromosome 5	152.274	2.88065			1.08761		78.918
	Chromosome 4	172.094		1.01182	1.00378			63.0351
28	hmpA	3174.56						122.448	60.67	59.7778	275
	bg	783.552	4.0515					51.5476	59.4	60	279
	fd-nr2	851.522	3.7281					59.3624	50.53	59.9	269
	gdh	735.408	4.31673					66.5828	60.79	59.89	272
	tpi	721.453	4.40023					31.1816	56.45	59.95	267
	Whole genome	731.736	4.3384	1.07081	1.00502	0.985948	1.1637	856.956	50.96	46.07	266
	Chromosome 5	640.624	4.95542			1.12617		535.094
	Chromosome 4	710.396		1.10298	1.03521			470.35
28_remdup	hmpA	2475.91						82.1546	60.66	59.8381	272
	bg	617.09	4.01224					32.5323	59.4	60	273
	fd-nr2	689.566	3.59054					42.8802	50.51	59.95	267
	gdh	586.723	4.2199					37.51	60.74	59.89	269
	tpi	582.412	4.25113					22.766	56.41	59.95	267
	Whole genome	594.702	4.16328	1.03765	0.986584	0.979335	1.15952	682.357	51.08	45.76	264
	Chromosome 5	519.663	4.76446			1.12075		412.702
	Chromosome 4	575.435		1.07239	1.01962			383.415
34	hmpA	2835.46						159.028	60.58	59.71	291
	bg	693.773	4.08701					39.6211	59.4	59.86	286
	fd-nr2	660.854	4.2906					30.6302	50.37	60	285
	gdh	680.621	4.16598					59.906	60.61	59.93	285
	tpi	525.57	5.39501						56.36	60	284
	Whole genome	607.026	4.67107	1.1429	1.12124	0.865811	1.08868	550.565	50.47	46.73	286
	Chromosome 5	558.131	5.08028			0.941661		435.311
	Chromosome 4	623.492		1.11272	1.09163			361.84
34_remdup	hmpA	2184.09						82.5289	60.57	59.78	289
	bg	534.973	4.08262					24.4967	59.41	59.98	286
	fd-nr2	516.77	4.22643					21.0295	50.4	60	283
	gdh	528.588	4.13193					38.7667	60.56	59.95	285
	tpi	506.269	4.3141					20.1275	56.36	56.36	282
	Whole genome	487.504	4.48015	1.09737	1.08427	1.03849	1.06003	434.251	50.6	46.39	283
	Chromosome 5	447.653	4.87899			1.13094		285.717
	Chromosome 4	498.841		1.07243	1.05963			277.788
36	hmpA	2946.03						110.183	60.69	59.74	282
	bg	679.675	4.33447					28.2494	59.57	60	282
	fd-nr2	695.438	4.23622					26.7068	50.46	59.8	276
	gdh	660.54	4.46003					52.4439	60.79	59.89	279
	tpi	609.05	4.83709					35.5389	56.61	59.94	282
	Whole genome	632.149	4.66034	1.07518	1.04491	0.963461	1.10012	474.198	50.15	46.37	275
	Chromosome 5	558.374	5.27608			1.09076		380.014
	Chromosome 4	616.819		1.1019	1.07088			322.139
36_remdup	hmpA	2331.43						68.3323	60.68	59.82	280
	bg	543.805	4.28726					26.3486	59.51	60	279
	fd-nr2	567.984	4.10475					23.1337	50.44	59.8	274
	gdh	534.917	4.35849					40.8877	60.75	60	278
	tpi	505.468	4.61243					22.5271	56.54	60	279
	Whole genome	525.045	4.44044	1.03573	1.0188	0.962713	1.08178	396.325	50.25	46.09	273
	Chromosome 5	463.041	5.03505			1.09163		312.533
	Chromosome 4	511.454		1.06325	1.04588			270.736
WGA 37	hmpA	489.004						35.7641	60.7	59.85	282
	bg	200.214	2.44241					10.1511	59.61	60	284
	fd-nr2	396.562	1.23311					26.5351	50.59	59.86	282
	gdh	210.33	2.32494					16.4064	60.3	59.99	286
	tpi	394.258	1.24031					18.8884	56.43	59.97	283
	Whole genome	378.448	1.29213	0.529039	0.555769	1.04178	1.04787	221.954	48.55	47.47	281
	Chromosome 5	350.729	1.39425			1.12411		236.718
	Chromosome 4	399		0.501788	0.527142			201.443
WGA 37_remdup	hmpA	448.19						31.1477	60.7	59.85	282
	bg	183.601	2.44111					9.0577	59.54	60	286
	fd-nr2	356.186	1.2583					20.9296	50.56	59.86	282
	gdh	192.989	2.32236					12.7727	60.3	59,99	286
	tpi	354.632	1.26382					15319	56.42	60	284
	Whole genome	343.559	1.30455	0.534408	0.561734	1.03223	1.03675	198.7	48.58	47.35	282
	Chromosome 5	318.451	1.4074			1.11361		212.322
	Chromosome 4	362.098		0.507047	0.532974			181.114
WGA 39	hmpA	324.458						26.388	60.8	59.9	280
	bg	216.547	1.49833					15.1596	59.6	59.92	281
	fd-nr2	437.347	0.741878					30.2601	50.56	60	281
	gdh	230.847	1.40551					15.9718	60.59	59.96	282
	tpi	419.041	0.774287					17.524	56.44	60	284
	Whole genome	412.295	0.786956	0.525223	0.559906	1.01636	1.06076	243.776	48.38	47.77	280
	Chromosome 5	382.137	0.849064			1.09657		260.808
	Chromosome 4	438.701		0.49361	0.526206			228
WGA 39_remdup	hmpA	297.554						22.4128	60.82	59.9	280
	bg	196.639	1.5132					14.4193	59.58	59.92	279
	fd-nr2	396.488	0.750474					22.6587	50.58	60	280
	gdh	210.298	1.41492					17.8517	60.53	59.96	282
	tpi	378.435	0.786274					15.5434	56.46	60	284
	Whole genome	373.349	0.796987	0.526689	0.563275	1.01362	1.06198	218.203	48.41	47.64	280
	Chromosome 5	346.078	0.859789			1.0935		232.238
	Chromosome 4	396.977		0.49534	0.529748			204.724
40	hmpA	250.135						24.088	60.83	59.66	298
	bg	92.4579	2.70539					15.2654	59.59	59.97	305
	fd-nr2	94.8013	2.63852					8.2571	50.34	59.73	320
	gdh	93.6963	2.66964					53.9378	62.09	59.44	214
	tpi	78.6072	3.18209					5.7972	56.44	60	314
	Whole genome	77.3722	3.23288	1.19498	1.21098	1.01596	1.22526	91.8634	50.92	47.4	296
	Chromosome 5	68.5805	3.64732			1.1462		63.2994
	Chromosome 4	75.8646		1.21872	1.23505			51.4611
40_remdup	hmpA	213.052						20.1942	60.84	59.74	295
	bg	75.5238	2.821					12.7645	59.53	59.97	299
	fd-nr2	82.0101	2.59788					6.7265	50.38	59.73	310
	gdh	76.043	2.80173					42.4326	62.09	59.45	219
	tpi	68.1964	3.1241					4.4815	56.4	60	309
	Whole genome	65.6553	3.24501	1.15031	1.15822	1.0387	1.2491	82.19	51.12	47.13	293
	Chromosome 5	57.8943	3.68002			1.17795		52.9544
	Chromosome 4	64.0022		1.18002	1.18813			44.838
41	hmpA	911.801						50.1458	60.79	59.75	307
	bg	250.476	3.64027					27.2501	59.46	59.96	304
	fd-nr2	277.67	3.28375					15.8649	50.61	60	309
	gdh	249.338	3.65689					30.56	60.76	59.96	309
	tpi	245.676	3.7114					11.3503	56.6	59.96	304
	Whole genome	257.723	3.53791	0.971883	0.967465	0.953256	1.0774	263.452	50.5	46.33	304
	Chromosome 5	224.915	4.05398			1.0923		196.056
	Chromosome 4	248.2		1.00917	1.00458			154.607
41_remdup	hmpA	807.905						42.7111	60.78	59.77	307
	bg	223.951	3.6075					20.7288	59.46	60	306
	fd-nr2	243.119	3.32308					14.7262	50.61	60	310
	gdh	226.053	3.57397					27.6276	60.72	59.97	309
	tpi	223.93	3.60784					9.7046	56.6	59.96	304
	Whole genome	233	3.4674	0.961163	0.970182	0.961073	1.04343	232.571	50.54	46.18	305
	Chromosome 5	203.245	3.97503			1.10177		166.652
	Chromosome 4	224.304		0.998427	1.0078			135.942
43	hmpA	2943.42						158.835	60.55	59.78	294
	bg	594.874	4.94796					23.8154	59.43	59.95	299
	fd-nr2	651.766	4.51606					52.1259	50.42	60	287
	gdh	649.701	4.53042					49.7077	60.63	59.95	293
	tpi	614.114	4.79295					52.7643	56.59	60	285
	Whole genome	635.107	4.63452	0.936651	1.02298	0.966945	1.02623	827.143	51.12	46.02	285
	Chromosome 5	548.875	5.36263			1.11886		612.25
	Chromosome 4	602.098		0.988002	1.07906			467.329
43_remdup	hmpA	2333.29						89.3602	60.57	59.85	293
	bg	483.418	4.82665					17.7639	59.41	59.95	296
	fd-nr2	522	4.4699					42.0596	50.45	60	288
	gdh	522.482	4.46578					33.5941	60.6	59.97	290
	tpi	501.76	4.65021					33.8412	56.56	60	283
	Whole genome	522.634	4.46448	0.924964	0.99971	0.960059	0.998787	664.342	51.22	45.73	284
	Chromosome 5	450.718	5.17683			1.11324		441.29
	Chromosome 4	493.897		0.978781	1.05788			370.617
44	hmpA	2636.93						160.994	60.63	59.68	285
	bg	637.48	4.13649					37.9163	59.28	60	284
	fd-nr2	628.689	4.19433					26.2772	50.41	60	278
	gdh	622.505	4.236					59.8616	60.51	59.99	278
	tpi	595.368	4.42908					30.365	56.49	59.94	279
	Whole genome	617.96	4.26715	1.03159	1.00735	0.963441	1.01736	813.75	51.12	46.45	277
	Chromosome 5	529.944	4.97586			1.12345		603.287
	Chromosome 4	580.933		1.09734	1.07156			457.971
44_remdup	hmpA	2103.79						94.9196	60.62	59.71	283
	bg	513.996	4.093					29.1409	59.28	60	282
	fd-nr2	511.652	4.11176					21.1761	50.4	60	278
	gdh	510.18	4.12362					41.6391	60.54	59.99	275
	tpi	492.278	4.27358					56.45	56.45	59.94	277
	Whole genome	511.643	4.11183	1.0046	0.997141	0.962151	1.00002	653.102	51.22	46.17	275
	Chromosome 5	437.903	4.80424			1.12417		432.284
	Chromosome 4	479.683		1.07153	1.06358			363.822
50	hmpA	2132.39						152.473	60.72	59.85	291
	bg	568	3.7542					48.9532	59.24	60	286
	fd-nr2	603.476	3.53351					41.3554	50.44	59.83	282
	gdh	605.652	3.52081					61.8404	60.61	59.92	281
	tpi	604.209	3.52922					33.9977	56.55	59.98	288
	Whole genome	578.388	3.68678	0.982041	1.04714	1.04464	1.04338	603.662	50.6	46.25	284
	Chromosome 5	513.655	4.1514			1.17629		469.292
	Chromosome 4	558.957		1.01618	1.08354			353.222
50_remdup	hmpA	1637.36						97.1694	60.69	59.91	289
	bg	449.444	3.64308					31.5517	59.29	60	283
	fd-nr2	472.975	3.46184					30.44	50.44	59.83	279
	gdh	479.136	3.41732					38.4177	60.59	59.95	279
	tpi	480.269	3.40926					25.406	56.53	59.98	286
	Whole genome	464.161	3.52757	0.968294	1.03226	1.0347	1.01899	483.132	50.76	45.9	283
	Chromosome 5	410.428	3.9894			1.17017		344.416
	Chromosome 4	447.501		1.00434	1.07069			296.97
WGA 51	hmpA	613.504						46.7711	60.57	59.7	277
	bg	241.248	2.54304					18.8177	59.54	60	276
	fd-nr2	441.675	1.38904					23.8385	50.65	59.97	276
	gdh	226.919	2.70362					16.0809	60.61	60	276
	tpi	378.226	1.62206					17.1335	56.43	60	276
	Whole genome	414.873	1.47878	0.581499	0.546961	0.911668	1.06461	245.094	48.67	47.24	274
	Chromosome 5	377.902	1.62345			1.00086		249.19
	Chromosome 4	428.18		0.563426	0.529963			221.073
WGA 51_remdup	hmpA	560.404						38.9298	60.56	59.71	278
	bg	218.595	2.56367					14.3309	59.52	60	277
	fd-nr2	401.279	1.39655					21.1477	50.62	59.97	276
	gdh	209.696	2.67247					14.2438	60.61	60	276
	tpi	345.282	1.62304					14.2394	56.45	60	277
	Whole genome	378.111	1.48211	0.578122	0.554587	0.913174	1.06127	219.582	48.7	47.13	275
	Chromosome 5	344.53	1.62658			1.00218		224.164
	Chromosome 4	390.279		0.560098	0.537297			199.076
52	hmpA	2537.33						157.739	60.6	59.85	296
	bg	588.733	4.30981					29.9368	59.43	60	300
	fd-nr2	615.785	4.12048					23.738	50.42	60	290
	gdh	613.147	4.1382					49.0351	60.66	59.95	290
	tpi	606.503	4.18354					24.8162	56.5	60	295
	Whole genome	587.98	4.31533	1.00128	1.0428	1.0315	1.04729	645.658	50.69	46.18	290
	Chromosome 5	517.63	4.90182			1.17169		406.197
	Chromosome 4	583.18		1.00952	1.05139			422.613
52_remdup	hmpA	1993.93						82.4361	60.6	59.92	294
	bg	460.258	4.33219					22.4888	59.45	60	297
	fd-nr2	497.167	4.01057					14.1172	50.44	60	284
	gdh	487.133	4.09319					32.305	60.65	59.95	290
	tpi	487.059	4.0938					20.1118	56.5	60	293
	Whole genome	481.506	4.14102	0.955871	1.01169	1.01153	1.03253	529.539	50.84	45.86	288
	Chromosome 5	422.827	4.7157			1.15191		328.184
	Chromosome 4	475.979		0.966971	1.02343			346.511
53	hmpA	2581.87						115.246	60.63	59.69	288
	bg	563.493	4.5819					33.6455	59.42	59.94	291
	fd-nr2	565.165	4.56835					40.5687	50.4	59.92	281
	gdh	547.972	4.71168					54.0973	60.69	59.99	290
	tpi	570.2	4.528					43.3145	56.54	59.87	289
	Whole genome	544.655	4.74038	1.03459	1.00609	1.0469	1.03766	539.434	50.61	46.05	281
	Chromosome 5	479.819	5.38093			1.18837		366.158
	Chromosome 4	531.176		1.06084	1.03162			383.069
53_remdup	hmpA	2026.6						81.2742	60.62	59.69	285
	bg	447.01	4.53369					59.94	59.39	59.94	285
	fd-nr2	454.85	4.45554					25.4	50.41	59.92	281
	gdh	447.093	4.53284					37.3	60.67	59.99	286
	tpi	467.049	4.33916					25.6961	56.5	59.87	288
	Whole genome	448.806	4.51554	0.995998	0.996184	1.04065	1.01347	448.05	50.75	45.74	280
	Chromosome 5	394.685	5.13474			1.18335		299.927
	Chromosome 4	436.459		1.02417	1.02436			319.244

## Sheet: WGA vs non WGA
Sample name	Source	Coverage mean	hmpA	bg	gdh	tpi	fd-nr2	Coverage std	GC percentage	Mapping quality mean	Insert size median
20_remdup	hmpA	1379.98						52.457	60.64	59.82	268
	bg	338.538	4.0763					16.3684	59.58	59.95	268
	fd-nr2	379.117	3.64					19.0756	50.47	59.95	268
	gdh	372.441	3.70525					32.5982	60.64	59.87	266
	tpi	329.612	4.18669					23.9388	56.54	59.72	263
	Whole genome	363.69	3.7944	0.930845	1.02406	0.906301	1.04242	299.308	50.11	46.11	265
	Chromosome 5	317.539	4.34588			1.03802		248.266
	Chromosome 4	354.683		0.954482	1.05007			189.929
WGA 20_remdup	hmpA	404.532						26.6256	60.46	59.84	287
	bg	178.563	2.26549					12.6107	59.45	60	288
	fd-nr2	446.254							50.12	60	288
	gdh	173.597	2.3303					17.5134	60.56	59.97	284
	tpi	274.538	1.4735					12.3149	56.19	59.96	284
	Whole genome	354.795	1.14019	0.503284	0.489288	0.773791	1.25778	216.263	48.54	47.23	286
	Chromosome 5	308.179	1.31265			0.890838		200.346
	Chromosome 4	363.629		0.491058	0.477401			204.234
24_remdup	hmpA	1198.93						59.2996	60.69	59.6224	266
	bg	302.05	3.96932					15.3645	59.52	59.9341	266
	fd-nr2	331.86	3.61276					23.2801	50.55	59.78	263
	gdh	307.924	3.8936					19.2277	60.75	59.75	266
	tpi	295.876	4.05215					13.5265	56.42	59.81	268
	Whole genome	319.27	3.75523	0.946064	0.964463	0.926726	1.03943	242.14	49.93	46.14	264
	Chromosome 5	284.866	4.20875			1.03865		210.033
	Chromosome 4	309.092		0.977216	0.996221			160.745
WGA 24_remdup	hmpA	396.827						16.4059	60.4	59.94	288
	bg	170.853	2.32262					16.5839	59.27	60	291
	fd-nr2	359.33							50.06	59.85	287
	gdh	165.932	2.39151					17.0393	60.38	59.96	292
	tpi	252.557	1.57124					11.3838	56.28	59.94	294
	Whole genome	326.375	1.21586	0.523488	0.508408	0.773824	1.10097	202.774	48.56	47.16	288
	Chromosome 5	286.531	1.38494			0.88143		192.117
	Chromosome 4	329.713		0.518189	0.503262			186.797

## Sheet: NGS test samples for PacBio
Sample name	Source	Coverage mean	hmpA	bg	tpi	Coverage std	GC percentage	Mapping quality mean	Insert size median
P407_v1	hmpA	176.463				11.7507	61.3	60	662
	bg	25.1136	7.02658			4.5985	59.7	60	688
	tpi	27.2442	6.47707			5.0355	56.37	60	596
	Whole genome	30.2552	5.83247	0.830059	0.90048	27.3783	50	46.76	645
	Chromosome 5	26.8142	6.58094		1.01604	24.7478
	Chromosome 4	29.2582		0.858344		16.5566
P407_v1_remdup	hmpA	175.198				11.7483	61.3	60	662
	bg	25.1136	6.97623			4.5985	59.7	60	688
	tpi	27.2442	6.43066			5.0355	56.37	60	596
	Whole genome	30.191	5.803	0.831824	0.902395	26.8585	50	46.77	645
	Chromosome 5	26.764	6.54604		1.01794	24.2147
	Chromosome 4	29.2145		0.859628		16.3072
P407_v2	hmpA	82.2832				7.5452	61	59.98	319
	bg	12.7582	6.44944			3.3106	59.24	60	295
	tpi	12.2584	6.71239			3.2438	57.2	60	301
	Whole genome	17.4208	4.72327	0.732354	0.703665	12.9673	49.36	46.94	219
	Chromosome 5	16.1509	5.09465		0.758992	12.5935
	Chromosome 4	17.422		0.732304		9.9868
P407_v2_remdup	hmpA	81.5142				7.5354	61	59.98	316
	bg	12.7582	6.38916			3.3106	59.24	60	295
	tpi	12.2584	6.64966			3.2438	57.2	60	301
	Whole genome	17.3411	4.70064	0.73572	0.706899	12.7012	49.36	46.94	220
	Chromosome 5	17.3505	4.69809		0.706516	9.8853
	Chromosome 4	16.0804		0.793401		12.3314
P407_v3	hmpA	500.055				28.6383	60.8	59.9	304
	bg	85.823	5.82659			10.4114	59.2	60	285
	tpi	83.6537	5.97768			7.9777	56.56	60	261
	Whole genome	102.093	4.89806	0.840639	0.81939	71.4063	49.34	47.07	238
	Chromosome 5	95.2936	5.24752		0.877852	69.6421
	Chromosome 4	102.038		0.841092		51.0874
P407_v3_remdup	hmpA	485.391				27.2464	60.8	59.9	304
	bg	85.4005	5.6837			10.2227	59.2	60	285
	tpi	82.77	5.86433			7.5672	56.56	60	261
	Whole genome	100.191	4.84464	0.852375	0.82612	66.7336	49.34	47.06	239
	Chromosome 5	93.5445	5.18887		0.88482	64.7492
	Chromosome 4	100.28		0.851617		49.351
P392_v1	hmpA	144.987				11979	60.47	59.94	652
	bg	30.3504	4.7771			4.3945	59.43	60	645
	tpi	37.1486	3.90289			5.5523	56.58	60	619
	Whole genome	34.6739	4.18144	0.87531	1.07137	18.7682	49.18	46.88	649
	Chromosome 5	31.5585	4.59423		1.17713	19.0533
	Chromosome 4	36.1457		0.839668		15.8311
P392_v1_remdup	hmpA	143.423				10.4235	60.47	59.94	652
	bg	30.3504	4.72556			4.3945	59.43	60	645
	tpi	37.1486	3.86078			5.5523	56.58	60	619
	Whole genome	34.6187	4.14293	0.876705	1.07308	18.6461	49.18	46.89	649
	Chromosome 5	31.5106	4.55157		1.17892	18.9565
	Chromosome 4	36.0973		0.840794		15.753
P392_v2	hmpA	74.9782				10.9641	60.41	59.96	342
	bg	15.1954	4.93427			2.5136	59.09	60	332
	tpi	14.416	5.20104			4.4507	56.17	60	327
	Whole genome	18.6836	4.01305	0.813302	0.771586	11.7171	49.13	47.1	240
	Chromosome 5	17.618	4.25577		0.818254	12.2938
	Chromosome 4	19.0092		0.799371		10.5671
P392_v2_remdup	hmpA	74.8395				10.9523	60.41	60	342
	bg	15.1954	4.92514			2.5136	59.09	60	332
	tpi	14.416	5.19142			4.4507	56.17	60	327
	Whole genome	18.6194	4.01944	0.816106	0.774246	11.6181	49.13	47.1	240
	Chromosome 5	17.5603	4.26186		0.820943	12.2027
	Chromosome 4	18.9422		0.802198		10.4753
P392_v3	hmpA	421.526				26.3789	60.19	59.79	329
	bg	86.3822	4.87978			9.1012	59.48	60	355
	tpi	92.3876	4.56259			8.6786	56.55	60	313
	Whole genome	102.983	4.09318	0.838803	0.897118	58.2833	49.1	47.17	263
	Chromosome 5	97.0954	4.34136		0.951514	62579
	Chromosome 4	104.847		0.823891		50.65
P392_v3_remdup	hmpA	413.696				25.7245	60.19	59.83	330
	bg	85.989	4.81103			8.8636	59.48	60	355
	tpi	92.1008	4.49177			8.5092	56.55	60	313
	Whole genome	101.595	4.07202	0.846392	0.90655	56.6681	49.1	47.16	263
	Chromosome 5	95.769	4.31972		0.961697	61.0056
	Chromosome 4	103.486		0.830927		49.2935
P64_v1	hmpA	50.0232				7.9224	60.52	60	337
	bg	13.6764	3.65763			4.5591	59.1	60	312
	tpi	22.1796	2.25537			4.8837	56.54	60	316
	Whole genome	18.0522	2.77103	0.757603	1.22864	11.4561	49.21	47.05	234
	Chromosome 5	17.1195	2.922		1.29558	11.6483
	Chromosome 4	19.4423		0.703435		10.9163
P64_v1_remdup	hmpA	49.581				7.796	60.52	60	337
	bg	13.6764	3.6253			4.5591	59.1	60	312
	tpi	22.1796	2.23543			4.8837	56.54	60	316
	Whole genome	17.9776	2.75793	0.760747	1.23374	11.3023	49.21	47.05	234
	Chromosome 5	17.049	2.90815		1.30093	11.4984
	Chromosome 4	19.3679		0.706137		10.7981
P64_v2	hmpA	268.703				17.0284	60.38	59.95	329
	bg	91.0061	2.95258			12.5892	59.47	60	313
	tpi	96.0866	2.79647			8.1388	56.57	60	305
	Whole genome	102.385	2.62444	0.888863	0.938485	58.6758	49.18	47.11	259
	Chromosome 5	97.0161	2.76967		0.990419	60.3859
	Chromosome 4	110.066		0.826834		55.0331
P64_v2_remdup	hmpA	263.101				15.689	60.38	59.95	329
	bg	89.9792	2.92402			12.7044	59.47	60	317
	tpi	95.4638	2.75603			8.3913	56.57	60	311
	Whole genome	100.524	2.6173	0.895104	0.949665	56.1464	49.18	47.1	260
	Chromosome 5	95.2549	2.76207		1.00219	57.8842
	Chromosome 4	108.09		0.832451		52.8203

## Sheet: PacBio x Illumina t-test
Prevalidation of the CNV estimation approach for flavohemoprotein and β-giardin genes
To ensure the proof of concept of CNV estimation based on NGS data, we separately analyzed external data obtained using either the PacBio or Illumina platform.
For this validation, we used three previously published Giardia AII genomes, P407, P392, and P64,which were obtained from the PacBio instrument.
PacBio results
DNA sequences of the hmpA gene were present at multiple locations within the PacBio sequence assemblies of the AII genomes, specifically P407 (4x), P392 (3x), and P64 (2x).
In contrast, a single bg location was found in each of these genomes.
Illumina results
The Illumina reads from the P407, P392, and P64 genomes were mapped to the AI reference genome (WBc6). See table below.
The results obtained from two different sequencing platforms were compared.
There was no difference between these two sequencing methods according to the paired t-tests (t(5) = -1.53, P = 0.19), all data were distributed normally.
According to these results, bg was consistently found at a single chromosomal location in both the AI reference genome WBc6 and in three AII genomes, P392, P407 and P064.
Null Hypothesis:	There is no difference in the mean value between the variables PacBio CNV and Illumina CNV
NGS	PacBio CNV	Illumina CNV
P407 hmpA	4	5.1
P392 hmpA	3	4.1		Test for normal distribution of Illumina CNV: Kolmogorov-Smirnov = 0.29, P = 0.608 = data are normally distributed
P64 hmpA	2	2.7		Test for normal distribution of PacBio CNV: Kolmogorov-Smirnov = 0.29, P = 0.618 = data are normally distributed
P407 bg	1	0.8
P392 bg	1	0.9
P64 bg	1	0.8
t test for paired samples: t(5) = -1.53, P = 0.186
There is no statistically significant difference between the PacBio CNV and Illumina CNV means.
