# Supplementary material for: Comprehensive analysis of flavohemoprotein copy number variation in Giardia intestinalis: exploring links to metronidazole resistance
Source: Parasit Vectors. 2024 Aug 10;17:336. doi: 10.1186/s13071-024-06392-5 (PMC11316999; doi:10.1186/s13071-024-06392-5)
Supplement: Supplementary file 4 — Additional file 4: S4. NGS coverage data for the estimation of chromosomal copy numbers and statistical tests for determination of ploidy, descriptive statistics and aneuploidy tests. [file 13071_2024_6392_MOESM4_ESM.xlsx]

## Sheet: chromosome coverage
Table S:	mean chromosome coverage (after remdup)
Sample	whole genome sample coverage	coverage ch. 1	coverage ch. 2	coverage ch. 3	coverage ch. 4	coverage ch. 5	normalized ch.1 cov.	normalized ch.2 cov.	normalized ch.3 cov.	normalized ch.4 cov.	normalized ch.5 cov.	ch1 *4	ch2 *4	ch3 *4	ch4 *4	ch5 *4	resistency
BER	455.887	553.877	470.26	538.933	445.238	402.774	1.21494	1.03153	1.18216	0.97664	0.883496	4.85977	4.1261	4.72865	3.90656	3.53398	yes
WGA HJ	349.625	386.94	377.95	372.672	369.251	324.127	1.10673	1.08101	1.06592	1.05613	0.927069	4.4269	4.32405	4.26367	4.22453	3.70828	yes
WGA LK16	361.365	392.349	375.183	451.105	367.162	321.197	1.08574	1.03824	1.24834	1.01604	0.888846	4.34297	4.15296	4.99335	4.06418	3.55538
WGA 2	371.016	406.193	384.512	464.155	379.128	327.403	1.09481	1.03638	1.25104	1.02187	0.88245	4.37925	4.1455	5.00416	4.08746	3.5298
WGA 8	346.82	389.325	376.673	365.726	363.42	322.468	1.12256	1.08608	1.05451	1.04786	0.929783	4.49022	4.3443	4.21804	4.19144	3.71913
WGA 9	315.724	349.949	334.4	369.999	327.272	282.495	1.1084	1.05915	1.17191	1.03657	0.894751	4.43361	4.23661	4.68762	4.1463	3.57901
WGA 12	309.589	336.312	322.886	390.534	312.033	274.642	1.08632	1.04295	1.26146	1.00789	0.887117	4.34527	4.1718	5.04584	4.03158	3.54847
WGA 13	341.617	385.901	370.115	356.819	364.435	314.261	1.12963	1.08342	1.0445	1.0668	0.919923	4.51852	4.33369	4.17801	4.26718	3.67969
16	541.125	571.327	606.428	632.872	523.83	472.312	1.05581	1.12068	1.16955	0.968037	0.872832	4.22325	4.48272	4.6782	3.87215	3.49133	yes
18	248.608	262.722	262.049	296.842	246.956	224.23	1.05677	1.05406	1.19401	0.993352	0.901942	4.22708	4.21625	4.77606	3.97341	3.60777
19	549.218	580.437	607.089	649.508	534.456	485.736	1.05684	1.10537	1.1826	0.973122	0.884414	4.22737	4.42148	4.73041	3.89249	3.53766
20	363.69	399.668	399.716	435.149	354.683	317.539	1.09893	1.09906	1.19648	0.975235	0.873104	4.39571	4.39624	4.78594	3.90094	3.49241
23	608.039	741.735	678.541	701.69	577.094	513.129	1.21988	1.11595	1.15402	0.949107	0.843909	4.87952	4.4638	4.61609	3.79643	3.37564	yes
24	319.27	342.728	354.895	379.422	309.092	284.866	1.07347	1.11158	1.1884	0.968121	0.892242	4.2939	4.44632	4.75362	3.87249	3.56897	yes
25	169.607	179.296	183.603	200.06	172.094	152.274	1.05713	1.08252	1.17955	1.01466	0.897803	4.22851	4.33008	4.7182	4.05865	3.59121
28	594.702	719.391	679.107	607.195	575.435	519.663	1.20967	1.14193	1.02101	0.967603	0.873821	4.83867	4.56771	4.08403	3.87041	3.49528
34	487.504	559.639	506.348	503.301	498.841	447.653	1.14797	1.03865	1.0324	1.02325	0.918253	4.59187	4.15461	4.12961	4.09301	3.67301
36	525.045	588.386	562.494	622.108	511.454	463.041	1.12064	1.07133	1.18487	0.974114	0.881907	4.48256	4.2853	4.73946	3.89645	3.52763
WGA 37	343.559	385.644	370.185	363.513	362.098	318.451	1.1225	1.0775	1.05808	1.05396	0.926919	4.48999	4.31	4.23232	4.21585	3.70768
WGA 39	373.349	418.466	400.527	393.795	396.977	346.078	1.12085	1.0728	1.05476	1.06329	0.926957	4.48339	4.29118	4.21906	4.25315	3.70783
40	65.6553	72.2976	75.2459	69.9118	64.0022	57.8943	1.10117	1.14608	1.06483	0.974822	0.881792	4.40468	4.5843	4.25932	3.89929	3.52717
41	233	249.69	262.067	275.496	224.304	203.245	1.07163	1.12475	1.18238	0.962677	0.872295	4.28651	4.499	4.72954	3.85071	3.48918
43	522.634	564.427	593.735	607.215	493.897	450.718	1.07997	1.13604	1.16184	0.945016	0.862397	4.31986	4.54418	4.64734	3.78006	3.44959
44	511.643	539.962	578.021	617.513	479.683	437.903	1.05535	1.12974	1.20692	0.937534	0.855876	4.2214	4.51894	4.82769	3.75014	3.4235
50	464.161	492.527	531.343	529.741	447.501	410.428	1.06111	1.14474	1.14129	0.964107	0.884236	4.24445	4.57895	4.56515	3.85643	3.53694
WGA 51	378.111	416.518	407.915	428.836	390.279	344.53	1.10157	1.07882	1.13415	1.03218	0.911187	4.4063	4.31529	4.53661	4.12872	3.64475	yes
52	481.506	518.829	544.825	531.711	475.979	422.827	1.07751	1.1315	1.10427	0.988521	0.878135	4.31005	4.52601	4.41706	3.95409	3.51254	yes
53	448.806	474.721	496.075	528.343	436.459	394.685	1.05774	1.10532	1.17722	0.972491	0.879411	4.23097	4.42129	4.70888	3.88996	3.51764
WBc6	187.523	193.364	198.885	197.937	200.93	175.655	1.03115	1.06059	1.05553	1.0715	0.936711	4.12459	4.24236	4.22214	4.28599	3.74684

## Sheet: descriptive statistics
Descriptive statistics	Each sample is normalized with whole genome sample coverage and multiplied with 4 (because of tetraploidy)
Sample	Chromosome 1	Chromosome 2	Chromosome 3	Chromosome 4	Chromosome 5
BER	4.85977	4.1261	4.72865	3.90656	3.53398
16	4.22325	4.48272	4.6782	3.87215	3.49133
18	4.22708	4.21625	4.77606	3.97341	3.60777
19	4.22737	4.42148	4.73041	3.89249	3.53766
20	4.39571	4.39624	4.78594	3.90094	3.49241
23	4.87952	4.4638	4.61609	3.79643	3.37564
24	4.2939	4.44632	4.75362	3.87249	3.56897
25	4.22851	4.33008	4.7182	4.05865	3.59121
28	4.83867	4.56771	4.08403	3.87041	3.49528
34	4.59187	4.15461	4.12961	4.09301	3.67301
36	4.48256	4.2853	4.73946	3.89645	3.52763
40	4.40468	4.5843	4.25932	3.89929	3.52717
41	4.28651	4.499	4.72954	3.85071	3.48918
43	4.31986	4.54418	4.64734	3.78006	3.44959
44	4.2214	4.51894	4.82769	3.75014	3.4235
50	4.24445	4.57895	4.56515	3.85643	3.53694
52	4.31005	4.52601	4.41706	3.95409	3.51254
53	4.23097	4.42129	4.70888	3.88996	3.51764
mean	4.39	4.42	4.6	3.92	3.51
median	4.3	4.45	4.7	3.9	3.5
minimum	4.2	4.1	4.1	3.8	3.4
maximum	4.9	4.6	4.8	4.1	3.7
standard deviation	0.25	0.15	0.22	0.09	0.08
Kolmogorov-Smirnov test for normal distribution (p)	normaly distributed, p = 0,145	normaly distributed, p = 0,327	normaly distributed, p = 0,091	NOT normaly distributed, p = 0,016	NOT normaly distributed, p = 0,026

## Sheet: Kruskal-Wallis test
H0:	There is no difference between the 5 categories of the independent variable (chromosomes) with respect to the dependent variable .
Test:	Kruskal-Wallis test (there are not equal variances among groups)
Groups	n	Median	Mean Rank
ch1	18	4.3	57.67
ch2	18	4.45	60
ch3	18	4.7	72.67
ch4	18	3.9	27.67
ch5	18	3.5	9.5
Total	90	4.2
Chi2	df	p
72.01	4	<.001	A p-value of <.001 suggests that there is a statistically significant difference between at least two of the groups.
post-hoc testing	Dunn-Bonferroni-Tests
	Test Statistic	Std. Error	Std. Test Statistic	p	Adj. p
ch1 - ch2	-2.33	8.68	-0.27	0.788	1
ch1 - ch3	-15	8.68	-1.73	0.084	0.838
ch1 - ch4	30	8.68	3.46	0.001	0.005
ch1 - ch5	48.17	8.68	5.55	<.001	<.001
ch2 - ch3	-12.67	8.68	-1.46	0.144	1
ch2 - ch4	32.33	8.68	3.73	<.001	0.002
ch2 - ch5	50.5	8.68	5.82	<.001	<.001
ch3 - ch4	45	8.68	5.19	<.001	<.001
ch3 - ch5	63.17	8.68	7.28	<.001	<.001
ch4 - ch5	18.17	8.68	2.09	0.036	0.363
Adj. p: Values adjusted with Bonferroni correction.
Outcome post test:	Chromosome 1 copy numbers do not differ from chromosome 2 copy numbers
	Other combinations of chromosomes differ

## Sheet: test of aneuploidy
Hypothesis: We are testing if the chromosome copy numbers differ significantly from expected tetraploid value for each chromosome
Adjustment for Multiple Comparisons: The Bonferroni-corrected alpha = 0.01
	Distrubution of Data	Test	Mean CN	Standard Deviation of CN	t	df	P value	Outcome
Chromosome 1	normaly distributed	One-Sample t-test	4.4	0.25	6.8	17	p < 0.001	Chromosome 1 CNs deviates significantly from tetraploidy
Chromosome 2	normaly distributed	One-Sample t-test	4.4	0.15	12.6	17	p < 0.001	Chromosome 2 CNs deviates significantly from tetraploidy
Chromosome 3	normaly distributed	One-Sample t-test	4.6	0.22	11.3	17	p < 0.001	Chromosome 3 CNs deviates significantly from tetraploidy
Chromosome 4	not normaly distributed	One-Sample Wilcoxon Signed-Rank Test	3.9	0.2	W = 3, z=-3,5		p < 0.001	Chromosome 4 CNs deviates significantly from tetraploidy
Chromosome 5	not normaly distributed	One-Sample Wilcoxon Signed-Rank Test	3.5	0.1	W = 0, z=-3,8		p < 0.001	Chromosome 5 CNs deviates significantly from tetraploidy

## Sheet: MTZ and chromosomes
H0:	There is no significant difference between the groups of the first factor ch1, ch2, ch3, ch4 and ch5 (measurement repetition) in relation to the dependent variable.
	There is no significant difference between the groups of the second factor Samples in relation to the dependent variable.							MTZ sensitivity
	There is no interaction effect between the factor ch1, ch2, ch3, ch4 and ch5 and MTZ sensitivity
	Mixed model ANOVA
		Sum of squares	df	Mean Square	F	p	η2	η2p
	ch1, ch2, ch3, ch4, ch5	14.3	4	3.57	100.17	<.001	0.85	0.86	There is significant difference between the groups of the first factor ch1, ch2, ch3, ch4 and ch5 (measurement repetition) in relation to the dependent variable.
	MTZ sensitivity	0.02	1	0.02	4.76	0.044	0	0.23	There is significant difference between the groups of the second factor MTZ sensitivity in relation to the dependent variable.
	RM Factor x Samples	0.1	4	0.03	0.73	0.573	0.01	0.04	There is no interaction effect between the factor ch1, ch2, ch3, ch4 and ch5 and MTZ sensisitivity
	Residuals (Between Subjects)	0.07	16	0
	Residuals (Within Subjects)	2.28	64	0.04
